# Supplementary material for: Salmonella Impacts Tumor-Induced Macrophage Polarization, and Inhibits SNAI1-Mediated Metastasis in Melanoma
Source: Cancers (Basel). 2021 Jun 9;13(12):2894. doi: 10.3390/cancers13122894 (PMC8230152; doi:10.3390/cancers13122894)
Supplement: Supplementary file 1 [file cancers-13-02894-s001.zip]

Archive with 1 entries (1 files):
- cancers-1196732-supplementary.pdf
